# Supplementary material for: Comparative Serum Analyses Identify Cytokines and Hormones Commonly Dysregulated as Well as Implicated in Promoting Osteolysis in MMP-2-Deficient Mice and Children
Source: Front Physiol. 2020 Sep 25;11:568718. doi: 10.3389/fphys.2020.568718 (PMC7546215; doi:10.3389/fphys.2020.568718)
Supplement: Supplementary file 1 [file Table_1.XLSX]

## Sheet: Sheet1
Analyte	MONA Patient				Unaffected 1				Unaffected 2				Unaffected 3
	pg/ml				pg/ml				pg/ml				pg/ml
	Read 1	Read 2	mean	SEM	Read 1	Read 2	mean	SEM	Read 1	Read 2	mean	SEM	Read 1	Read 2	mean	SEM
EGF	64.01	54.39	59.2	3.40118	306.44	307.28	306.86	0.296985	128.59	130.08	129.335	0.526795	4.57	4.57	4.57	0
FGF-2	184.3	193.61	188.955	3.29158	171.5	150.81	161.155	7.31502	141.92	159.13	150.525	6.08465	124.03	159.13	141.58	12.4097
Eotaxin-1	38.64	37.72	38.18	0.325269	71.5	62.68	67.09	3.11834	94.54	91.5	93.02	1.0748	105.49	105.49	105.49	0
TGF-a	4.65	4.59	4.62	0.0212132	2.82	4.29	3.555	0.519723	5.5	7.91	6.705	0.852064	1.02	1.02	1.02	0
G-CSF	84.39	84.39	84.39	0	141.81	172.81	157.31	10.9602	62.23	37.64	49.935	8.69388	17.23	27.43	22.33	3.60624
Flt-3L	30.36	23.05	26.705	2.58448	12.47	25.76	19.115	4.69872	12.47	11.6	12.035	0.307591	0.76	13.34	7.05	4.4477
GM-CSF	91.39	108.66	100.025	6.10587	5.84	27.68	16.76	7.72161	3.8	0.66	2.23	1.11016	1.28	9.18	5.23	2.79307
Fractalkine	45.55	8.64	27.095	13.0497	84	84	84	0	5.48	5.48	5.48	0	6.4	15.39	10.895	3.17844
IFNa2	5.49	4.37	4.93	0.39598	2.8	88.46	45.63	30.2854	3.29	3.29	3.29	0	76.06	110.54	93.3	12.1905
IFNy	13.82	21.05	17.435	2.55619	13.29	24.57	18.93	3.98808	13.29	17.43	15.36	1.46371	3.29	3.29	3.29	0
GRO alpha	978.07	1013.74	995.905	12.6112	1921.55	1934.63	1928.09	4.62448	1417.03	1483.7	1450.37	23.5714	39.66	51.61	45.635	4.22496
IL-10	0.7	1.28	0.99	0.205061	0.7	1.81	1.255	0.392444	0.7	0.7	0.7	0	1.73	4.14	2.935	0.852064
MCP-3	0	0	0	0	0	0	0	0	0	0	0	0	0	0	0	0
IL-12P40	24.85	12.46	18.655	4.38053	1.28	1.28	1.28	0	1.28	1.28	1.28	0	1.28	1.28	1.28	0
MDC	1575.28	1440.26	1507.77	47.7368	1204.9	1203.53	1204.22	0.484368	511.8	528.81	520.305	6.01394	333.39	269.22	301.305	22.6875
IL-12P70	0.58	1.98	1.28	0.494975	3.04	18.24	10.64	5.37401	0.58	0.58	0.58	0	0.58	0.58	0.58	0
PDGF-AA	6353.82	6353.82	6353.82	0	4586.67	3537.89	4062.28	370.8	3597.01	5104.25	4350.63	532.89	800.72	900.14	850.43	35.1503
IL-13	0	0	0	0	0	0	0	0	0	0	0	0	0	0	0	0
PDGF-BB	17535	17535	17535	0	9066.66	10167.8	9617.24	389.322	6726.8	7323.05	7024.93	210.806	2811.03	2724.55	2767.79	30.5753
IL-15	5.76	2.5	4.13	1.15258	0	7.21	3.605	2.54912	0.36	0.36	0.36	0	0.36	3.73	2.045	1.19147
sCD40L	6242.29	7406.7	6824.49	411.681	6442.56	6216.64	6329.6	79.8748	2310.45	2687.21	2498.83	133.205	258.21	276.77	267.49	6.56195
IL-17A	44.33	44	44.165	0.116673	14.66	16.37	15.515	0.604576	5.25	10.53	7.89	1.86676	42.05	47.57	44.81	1.95161
IL-1RA	76.95	81.55	79.25	1.62635	175.75	177.6	176.675	0.654074	41.16	33.83	37.495	2.59155	19.2	45.74	32.47	9.38331
IL-1a	4.27	4.27	4.27	0	1.28	4.59	2.935	1.17026	6.93	6.23	6.58	0.247487	1.28	1.28	1.28	0
IL-9	2.26	2.21	2.235	0.0176777	0.31	0.76	0.535	0.159099	0.57	0.73	0.65	0.0565685	0.36	0.41	0.385	0.0176777
IL-1B	1.65	6.15	3.9	1.59099	0.91	0.91	0.91	0	0.91	0.91	0.91	0	0.91	0.91	0.91	0
IL-2	1.11	3.84	2.475	0.965201	1.11	1.11	1.11	0	1.11	1.11	1.11	0	1.11	1.11	1.11	0
IL-3	1.22	1.16	1.19	0.0212132	0.85	1.1	0.975	0.0883883	0.81	0.87	0.84	0.0212132	0.81	1.57	1.19	0.268701
IL-4	5.01	8.83	6.92	1.35057	5.7	10.92	8.31	1.84555	0.48	0.48	0.48	0	0.48	6.05	3.265	1.96929
IL-5	0.14	0.06	0.1	0.0282843	0.24	0.52	0.38	0.0989949	0.06	0.06	0.06	0	0.06	0.06	0.06	0
IL-6	1.68	0.83	1.255	0.30052	4.98	8.84	6.91	1.36472	0.83	0.83	0.83	0	0.83	0.83	0.83	0
IL-7	6.71	7.96	7.335	0.441942	0.23	0.23	0.23	0	5.96	5.01	5.485	0.335876	0.23	0.23	0.23	0
IL-8	21.91	17.13	19.52	1.68999	8.05	10.87	9.46	0.997021	6.76	7.4	7.08	0.226274	11.53	14.16	12.845	0.929845
IP-10	115.6	117.82	116.71	0.784889	179.76	180.39	180.075	0.222739	119.28	133.83	126.555	5.1442	326.3	326.12	326.21	0.0636396
MCP-1	526.73	516.31	521.52	3.68403	832.6	857.39	844.995	8.76459	876.4	884.28	880.34	2.786	543.96	552.71	548.335	3.09359
MIP-1a	28.08	27.43	27.755	0.22981	13.71	12	12.855	0.604576	3.37	9.24	6.305	2.07536	3.37	3.37	3.37	0
MIP-1B	101.61	112.03	106.82	3.68403	97.23	101.61	99.42	1.54856	92.72	114.04	103.38	7.53776	39.93	39.93	39.93	0
RANTES	2942.51	3687.87	3315.19	263.525	995.76	1243.69	1119.72	87.6565	1768.67	2422.04	2095.36	231.001	426.44	502.48	464.46	26.8842
TNFa	18.4	18	18.2	0.141421	29.27	34.25	31.76	1.7607	14.5	15.7	15.1	0.424264	26.08	26.28	26.18	0.0707107
TNFB	0	0	0	0	0	0	0	0	0	0	0	0	0	0	0	0
VEGF-A	159.21	216.67	187.94	20.3152	204.86	215.01	209.935	3.58857	229.69	252.89	241.29	8.20244	124.98	83.72	104.35	14.5876
IL-18	260.92	313.95	287.435	18.7489	165.94	180.14	173.04	5.02046	79.2	83.32	81.26	1.45664	300.82	391.92	346.37	32.2087
Angiopoietin-2	3305.51	3069.24	3187.38	83.5341	2181.45	2397.44	2289.44	76.364	1833.62	1730.49	1782.05	36.462	2865.66	3036.66	2951.16	60.4576
BMP-9	227.95	196.64	212.295	11.0698	107.35	100.29	103.82	2.49609	106.88	109.47	108.175	0.915703	81.42	78.34	79.88	1.08894
EGF	60.86	54.96	57.91	2.08597	245.36	249.72	247.54	1.54149	139.55	142.65	141.1	1.09602	4.57	4.57	4.57	0
Endoglin	1598.88	1469.95	1534.41	45.5836	1901.9	1753.42	1827.66	52.4956	1039.03	796.31	917.67	85.8145	1949.83	2043.11	1996.47	32.9795
Endothelin-1	58.33	68.32	63.325	3.532	4.62	4.62	4.62	0	6.36	4.62	5.49	0.615183	4.62	4.62	4.62	0
FGF-1	60.4	13.39	36.895	16.6205	6.6	6.6	6.6	0	6.6	6.6	6.6	0	6.6	6.6	6.6	0
FGF-2	310.34	310.34	310.34	0	174.78	174.78	174.78	0	275.3	206.59	240.945	24.2927	174.78	174.78	174.78	0
Follistatin	1526.19	1345.92	1436.06	63.7351	667.74	705.47	686.605	13.3396	904.98	580.2	742.59	114.827	1366.22	1575.68	1470.95	74.0553
G-CSF	84.39	84.39	84.39	0	141.81	172.81	157.31	10.9602	62.23	37.64	49.935	8.69388	17.23	27.43	22.33	3.60624
HB-EGF	203.53	201.1	202.315	0.859135	180.68	167.82	174.25	4.5467	197.91	202.1	200.005	1.48139	17.47	17.96	17.715	0.173241
HGF	649.41	575.25	612.33	26.2195	509.23	711.25	610.24	71.4249	478.82	449.83	464.325	10.2495	221.04	293.44	257.24	25.5973
IL-8	5.17	5.17	5.17	0	2.4	3.78	3.09	0.487904	8.04	6.58	7.31	0.516188	2.4	1.71	2.055	0.243952
Leptin	7131.64	6985.72	7058.68	51.5905	131443	139297	135370	2776.88	30890.4	31217.7	31054.1	115.707	4096.83	3984.31	4040.57	39.7818
PLGF	7.91	8.55	8.23	0.226274	2.74	1.61	2.175	0.399515	3.99	2.86	3.425	0.399515	2.29	2.18	2.235	0.0388909
VEGF-A	499.05	500.68	499.865	0.576292	608.83	655.95	632.39	16.6594	895.94	869.06	882.5	9.50352	60.05	65.99	63.02	2.10011
VEGF-C	2585.88	2199.32	2392.6	136.67	2169.7	2148.18	2158.94	7.60847	2304.51	1902.17	2103.34	142.249	909.34	875.07	892.205	12.1163
VEGF-D	74.99	75.67	75.33	0.240416	6	6	6	0	144.53	138.01	141.27	2.30517	70.81	70.11	70.46	0.247487
PHT	30.98	18.71	24.845	4.3381	52.88	76.83	64.855	8.4676	45.24	69.18	57.21	8.46407	57.46	55.42	56.44	0.721249
Leptin	1842.14	1558.35	1700.24	100.335	65363.6	67298.2	66330.9	683.991	13514.6	13489.9	13502.3	8.75045	2785.2	2504.81	2645.01	99.1328
ACTH	1.48	1.48	1.48	0	1.48	29.34	15.41	9.85	4.98	15.32	10.15	3.65574	12.31	7.76	10.035	1.60867
OPN	31921.5	28923.3	30422.4	1060	2665.1	4082.25	3373.68	501.038	14329.1	15052	14690.5	255.58	25032.8	25267.7	25150.2	83.0391
OPG	228.67	209.52	219.095	6.77055	283.14	375.17	329.155	32.5375	236.66	252.66	244.66	5.65685	260.67	292.79	276.73	11.3561
OC	13926.9	12546.9	13236.9	487.911	2370.51	3737	3053.76	483.127	3472.56	4662.28	4067.42	420.63	5837.37	5750.16	5793.76	30.8334
sCD30	0	0	0	0	6.77	0	3.385	2.39356	10.65	0	5.325	3.76534	0	2.88	1.44	1.01823
sEGFR	56351	52884.4	54617.7	1225.63	39711.8	41096.3	40404	489.477	48804.8	50990.7	49897.7	772.864	58245.3	57999.8	58122.6	86.7797
sGP130	78991.2	74949.7	76970.5	1428.89	70582.1	71884.6	71233.4	460.525	62985.2	62379	62682.1	214.328	74371.9	75505.8	74938.9	400.887
sIL-1RI	32.71	61.04	46.875	10.0162	61.04	42.16	51.6	6.67509	23.24	13.76	18.5	3.35169	70.47	42.16	56.315	10.0091
sIL-1RII	2011.66	1733.76	1872.71	98.2525	2865.2	2756.43	2810.81	38.456	1434.49	1220.7	1327.6	75.5862	4239.52	4421.31	4330.42	64.2725
sIL-2Ra	218.13	239.79	228.96	7.65797	209.51	162.45	185.98	16.6382	274.8	305.79	290.295	10.9566	292.47	328.11	310.29	12.6006
sIL-4R	93.44	170.48	131.96	27.2378	552.39	514.61	533.5	13.3572	600.23	584.31	592.27	5.62857	58.54	52.96	55.75	1.97283
sIL-6R	14217.4	15392.8	14805.1	415.574	16466.6	16182.6	16324.6	100.416	16332.2	15646.6	15989.4	242.396	12320.5	12384.6	12352.5	22.6451
sRAGE	5.56	7.95	6.755	0.844993	7.03	4.41	5.72	0.92631	7.84	6.65	7.245	0.420729	3.54	3.44	3.49	0.0353553
sTNFRI	739.33	681.08	710.205	20.5945	1131.13	1118.69	1124.91	4.3982	1061.61	1149.64	1105.62	31.1233	610.27	637.42	623.845	9.59897
sTNFRII	3802.83	2804.13	3303.48	353.094	1209.77	1194.75	1202.26	5.31037	5260.36	5371.04	5315.7	39.1313	3478.11	3443.66	3460.89	12.1799
sVEGFR1	290.33	290.33	290.33	0	0	0	0	0	0	0	0	0	821.29	576.97	699.13	86.3802
sVEGFR2	10217.5	10217.5	10217.5	0	9872.37	10217.5	10045	122.04	10817.8	9438.4	10128.1	487.674	11243.7	11921.1	11582.4	239.501
sVEGFR3	269.6	394.13	331.865	44.028	144.99	37.92	91.455	37.855	144.99	2.15	73.57	50.5016	394.13	429.74	411.935	12.59
APO AI	649293	617907	633600	11096.6		567647	567647	0	497015	528081	512548	10983.3	476069	460726	468397	5424.61
APO AII	725508	731077	728293	1968.83	511538	542712	527125	11021.6	543152	572336	557744	10318.2	571893	552416	562154	6886.05
APO B	52510.2	52510.2	52510.2	0	155916		155916	0	91646.9	104579	98112.9	4572.14	143132	52510.2	97821	32039.6
Apolipoprotein E	60907.9	61325.6	61116.8	147.655	55361.9	54145.1	54753.5	430.183	41736.8	34987.7	38362.3	2386.18	60832	55095.8	57963.9	2028.07
