# Supplementary material for: Comparative Serum Analyses Identify Cytokines and Hormones Commonly Dysregulated as Well as Implicated in Promoting Osteolysis in MMP-2-Deficient Mice and Children
Source: Front Physiol. 2020 Sep 25;11:568718. doi: 10.3389/fphys.2020.568718 (PMC7546215; doi:10.3389/fphys.2020.568718)
Supplement: Supplementary file 3 [file Table_3.XLSX]

## Sheet: Sheet1
	Plasma									Heart
	WT				MMP2-/-					WT				MMP2-/-
Analyte	Replicate 1	Replicate 2	Average	SEM	Replicate 1	Replicate 2	Average	SEM	p-value	Replicate 1	Replicate 2	Average	SEM	Replicate 1	Replicate 2	Average	SEM	p-value
Eotaxin	53.6	45.92	49.76	2.71529	562.96	581.98	572.47	6.72459	<0.001	102.75	97.78	100.265	1.75716	149.71	150.61	150.16	0.318198	0.001
G-CSF	0.64	0.64	0.64	0	49.97	27.64	38.805	7.89485	0.04	2.86	4.04	3.45	0.417193	394.92	387.08	391	2.77186	<0.001
GM-CSF	nd	36.1	36.1	0	nd	45.21	45.21	0	--	5.47	2.5	3.985	1.05005	5.47	13.2	9.335	2.73297	0.209
IFNy	nd	nd	0	0	nd	4.74	2.37	1.67584	--	nd	nd	0	0	nd	nd	0	0	--
IL-1a	10.22	10.22	10.22	0	75.55	44.25	59.9	11.0662	0.046	1.94	1.69	1.815	0.0883883	3.46	2.6	3.03	0.304056	0.062
IL-1B	12.82	3.2	8.01	3.40118	22.61	24.28	23.445	0.590434	0.047	9.36	12.79	11.075	1.21269	14.61	12.42	13.515	0.774282	0.232
IL-2	2.54	5.17	3.855	0.929845	4.58	2.72	3.65	0.657609	0.874	14.68	16.38	15.53	0.601041	13.34	14.1	13.72	0.268701	0.111
IL-3	nd	nd	0	0	nd	nd	0	0	--	nd	0.4	0.2	0.141421	0.3	0.74	0.52	0.155563	0.267
IL-4	nd	nd	0	0	0.17	0.07	0.12	0.0353553	--	0.21	0.44	0.325	0.0813173	0.41	0.56	0.485	0.053033	0.241
IL-5	4.87	4.52	4.695	0.123744	5.84	5.59	5.715	0.0883883	0.022	nd	0.39	0.195	0.137886	0.63	0.81	0.72	0.0636396	0.074
IL-6	0	0	0	0	1.94	0.73	1.335	0.4278	--	nd	nd	0	0	9.38	11.47	10.425	0.738927	--
IL-7	14.32	10.36	12.34	1.40007	15.32	8.87	12.095	2.28042	0.935	5.69	4.93	5.31	0.268701	7.94	8.31	8.125	0.130815	0.011
IL-9	6.91	nd	3.455	2.44305	nd	nd	0	0	--	84.6	90.47	87.535	2.07536	88.63	94.32	91.475	2.01172	0.306
IL-10	1.28	13.15	7.215	4.19668	4.47	1.58	3.025	1.02177	0.434	3.96	3.82	3.89	0.0494975	5.23	7.2	6.215	0.6965	0.08
IL-12 (p40)	4.59	0.97	2.78	1.27986	6.4	1.28	3.84	1.81019	0.68	0.36	1.76	1.06	0.494975	5.08	7	6.04	0.678823	0.027
IL-12 (p70)	10.5	9.42	9.96	0.381838	6.78	3.71	5.245	1.08541	0.055	nd	4.26	2.13	1.50614	4.79	3.73	4.26	0.374767	0.304
IL-13	75.8	6.4	41.1	24.5366	46.83	98.01	72.42	18.0949	0.412	nd	0.12	0.06	0.0424264	5.43	6.6	6.015	0.413657	0.005
IL-15	1.28	1.28	1.28	0	56.21	17.47	36.84	13.6967	0.122	31.69	18.07	24.88	4.8154	25.37	21.22	23.295	1.46725	0.783
IL-17	nd	nd	0	0	1.22	0.55	0.885	0.236881	--	0.52	0.83	0.675	0.109602	0.97	0.97	0.97	0	0.115
IP-10	14.42	12.41	13.415	0.710642	67.73	78.56	73.145	3.82898	0.004	8.21	9.2	8.705	0.350018	1291.71	1143.01	1217.36	52.5734	0.002
KC	20.13	26.12	23.125	2.11778	66.78	83.77	75.275	6.00687	0.015	9.74	14.45	12.095	1.66524	138.86	139.92	139.39	0.374767	<0.001
LIF	1.99	2.13	2.06	0.0494975	1.43	0.87	1.15	0.19799	0.047	0.54	1.11	0.825	0.201525	1.41	0.91	1.16	0.176777	0.338
LIX	262.64	328.31	295.475	23.2179	407.34	443.84	425.59	12.9047	0.039	0.52	0.44	0.48	0.0282843	0.82	1.25	1.035	0.152028	0.07
MCP-1	nd	nd	0	0	nd	nd	0	0	--	22.45	19.95	21.2	0.883883	352.5	415.57	384.035	22.2986	0.004
M-CSF	9.43	41.86	25.645	11.4657	27.14	0.34	13.74	9.47523	0.507	6.28	4.81	5.545	0.519723	6.82	9.2	8.01	0.841457	0.13
MIG	14.36	11.59	12.975	0.979343	104.87	118.91	111.89	4.96389	0.003	54.55	60.62	57.585	2.14607	1281.5	1314.17	1297.84	11.5506	<0.001
MIP-1a	69.45	61.88	65.665	2.6764	13.83	2.48	8.155	4.01283	0.007	12.17	12.63	12.4	0.162635	22.47	22.1	22.285	0.130815	<0.001
MIP-1B	20.75	8.21	14.48	4.43356	13.61	22.51	18.06	3.14663	0.578	3.2	3.2	3.2	0	23.46	28.7	26.08	1.85262	0.006
MIP-2	13.53	10.67	12.1	1.01116	20.87	6.4	13.635	5.11592	0.796	25.09	16.52	20.805	3.02995	31.69	31.69	31.69	0	0.07
RANTES	6.25	16.96	11.605	3.78656	45.25	56.33	50.79	3.91737	0.019	2.7	3.37	3.035	0.236881	13.64	13.15	13.395	0.173241	<0.001
TNFa	13.7	1.28	7.49	4.39113	1.28	1.28	1.28	0	0.293	1.39	0.62	1.005	0.272236	1.98	1.04	1.51	0.33234	0.361
VEGF	0.01	0.3	0.155	0.10253	0.63	0.56	0.595	0.0247487	0.053	9.84	9.89	9.865	0.0176777	3.88	4.32	4.1	0.155563	<0.001
