# Supplementary material for: Comparative Serum Analyses Identify Cytokines and Hormones Commonly Dysregulated as Well as Implicated in Promoting Osteolysis in MMP-2-Deficient Mice and Children
Source: Front Physiol. 2020 Sep 25;11:568718. doi: 10.3389/fphys.2020.568718 (PMC7546215; doi:10.3389/fphys.2020.568718)
Supplement: Supplementary file 4 [file Table_4.XLSX]

## Sheet: Sheet1
	Human Serum
Analyte	Control (n=6)		MONA (n=5)		p-value
sCD40L	2753.14	866.182	2114.45	974.968	0.635
EGF	255.02	62.5081	58.6613	20.3608	0.039
Eotaxin	19.5633	4.12666	55.1375	11.4864	0.009
FGF-2	109.748	28.4236	71.34	4.90626	0.314
FLT-3L	19.8358	1.51124	16.486	3.07969	0.329
Fractalkine	105.487	21.8803	78.03	12.8843	0.333
G-CSF	6.83833	3.60893	0.721	0.179295	0.16
GM-CSF	24.4775	6.15469	16.708	3.03497	0.317
GROa	20.8142	3.7531	29.954	4.49954	0.15
IFN-a2	55.3458	17.7827	56.2162	9.92946	0.971
IFNy	1.48417	0.311984	0.664	0.251119	0.078
IL-1a	33.3317	6.8981	34.004	8.4841	0.952
IL-1b	31.2425	10.4912	29.659	8.04104	0.91
IL-1RA	14.7442	4.4318	21.141	6.89309	0.44
IL-2	1.825	0.971567	0.896	0.320379	0.425
IL-3	0.055	0.0155902	0.311	0.164951	0.122
IL-4	1.30417	0.267443	0.845	0.19369	0.214
IL-5	5.07167	2.7663	3.34	1.0873	0.603
IL-6	0.633333	0.134715	0.706	0.0900378	0.679
IL-7	3.5425	0.744578	9.3675	1.53742	0.005
IL-8	18.1275	10.1646	10.328	1.10418	0.507
IL-9	3.83667	1.3985	7.509	1.53536	0.111
IL-10	0.908333	0.319056	4.604	1.98799	0.074
IL-12p40	52.41	12.3283	139.71	15.1217	0.001
IL-12p70	1.74333	0.590841	1.824	0.631328	0.928
IL-13	48.3325	5.91435	37.921	8.15951	0.318
IL-15	11.2908	1.89739	17.076	6.34111	0.367
IL-17A	11.37	6.51177	17.331	8.35816	0.582
IL-17E/IL-25	200.695	51.1786	251.285	67.6503	0.558
IL-17F	12.555	6.08912	31.851	9.73819	0.115
IL-18	21.6742	2.59	30.763	4.87459	0.117
IL-22	44.3333	9.63394	19.026	6.3233	0.066
IL-27	1192.38	328.429	1434.92	340.391	0.622
IP-10	43.0983	11.6258	37.377	9.32027	0.718
MCP-1	386.664	41.6392	320.366	39.8049	0.286
MCP-3	13.5667	0.907799	10.815	1.83594	0.189
M-CSF	104.708	25.7848	186.349	65.541	0.28
MDC	1018.23	135.829	1302.1	244.62	0.315
MIG/CXCL9	1063.73	202.291	1646.19	521.161	0.292
MIP-1a	18.7842	2.19675	45.452	9.48518	0.015
MIP-1b	45.2417	5.67147	30.953	3.86606	0.078
PDGF-AA	2829.4	279.405	2548.45	520.705	0.629
PDGF-AB/BB	25898.4	1632.53	25777.2	3152.36	0.972
RANTES	3799.59	1118.99	11675.5	8366.61	0.33
TGFa	8.5875	2.96615	12.98	2.37246	0.291
TNFa	28.5983	4.05286	38	6.15062	0.22
TNFb	9.77667	2.30781	8.447	2.31557	0.696
VEGF-A	271.356	70.5687	152.422	27.2361	0.18
