# Supplementary material for: Comparative Serum Analyses Identify Cytokines and Hormones Commonly Dysregulated as Well as Implicated in Promoting Osteolysis in MMP-2-Deficient Mice and Children
Source: Front Physiol. 2020 Sep 25;11:568718. doi: 10.3389/fphys.2020.568718 (PMC7546215; doi:10.3389/fphys.2020.568718)
Supplement: Supplementary file 5 [file Table_5.XLSX]

## Sheet: Sheet1
Replicate Standard 1	Well	A405nm	Blanked A405nm	Mean bound	%bound	[Standard]/ pg/ml	%bound		Human Sera	Well	A405nm	Blanked A405nm	Mean bound	%bound	Concentration in pg/ml	Serum Concentrations (x50)
	Blank	0.698	0			20000	9.89583			NY1 MMP2-/-	0.771	0.073	0.077	20.0521	5000	250000
	TA	0.775	0.077			10000	14.3229			NY2 father	0.849	0.151	0.155	40.3646	1564	78200
	NSB	0.694	-0.004			5000	19.7917			NY3 mother	0.913	0.215	0.219	57.0313	715	35750
	Bo	1.082	0.384			2500	35.1562			NY4 sibling	0.885	0.187	0.191	49.7396	955	47750
	S1	0.732	0.034	0.038	9.89583	1250	43.4896			NY5 MMP2-/-	0.875	0.177	0.181	47.1354	1088	54400
	S2	0.749	0.051	0.055	14.3229	625	59.6354			NY6 sibling	0.851	0.153	0.157	40.8854	994	49700
	S3	0.77	0.072	0.076	19.7917	313	67.4479			NY7 sibling	0.875	0.177	0.181	47.1354	1088	54400
	S4	0.829	0.131	0.135	35.1562	156	72.9167			NY8 mother	0.903	0.205	0.209	54.4271	809	40450
	S5	0.861	0.163	0.167	43.4896					NY9 father	0.855	0.157	0.161	41.9271	1406	70300
	S6	0.923	0.225	0.229	59.6354					patient12078 MMP2-/-	0.856	0.158	0.162	42.1875	1353	67650
	S7	0.953	0.255	0.259	67.4479					control 12079	0.918	0.22	0.224	58.3333	660	33000
	S8	0.974	0.276	0.28	72.9167					AYS14 MMP2-/-	0.78	0.082	0.086	22.3958	4600	230000
										AYS17 MMP2-/-	0.784	0.086	0.09	23.4375	4420	221000
										AYS19 MMP2-/-	0.909	0.211	0.215	55.9896	760	38000
										BEY14 MMP2-/-	0.802	0.104	0.108	28.125	3660	183000
										BEY17 MMP2-/-	0.797	0.099	0.103	26.8229	3940	197000
										BEY19 MMP2-/-	0.782	0.084	0.088	22.9167	4550	227500
										BET14 MMP2-/-	0.865	0.167	0.171	44.5313	1180	59000
Replicate Standard 2										BET17 MMP2-/-	0.816	0.118	0.122	31.7708	3120	156000
	Well	A405nm	Blanked A405nm	Mean bound	%bound	[Standard]/ pg/ml	%bound			BET19 MMP2-/-	0.829	0.131	0.135	35.1562	2467	123350
	Blank	0.687	0			20000	11.0497
	TA	0.76	0.073			10000	15.7459
	NSB	0.684	-0.003			5000	22.9282
	Bo	1.049	0.362			2500	35.3591
	s1	0.724	0.037	0.04	11.0497	1250	54.9724		Mouse sera	Well	A405nm	Blanked A405nm	Mean bound	%bound	Concentration in pg/ml	Serum Concentrations (x10)
	S2	0.741	0.054	0.057	15.7459	625	61.6022			WT	0.719	0.032	0.035	9.66851	24002.7	240027
	S3	0.767	0.08	0.083	22.9282	313	74.5856			WT	0.728	0.041	0.044	12.1547	15346.5	153465
	s4	0.812	0.125	0.128	35.3591	156	82.0442			WT	0.732	0.045	0.048	13.2597	13153.3	131533
	s5	0.883	0.196	0.199	54.9724					KO2	0.722	0.035	0.038	10.4972	20260.1	202601
	s6	0.907	0.22	0.223	61.6022					KO2	0.717	0.03	0.033	9.11602	27321.3	273213
	s7	0.954	0.267	0.27	74.5856					KO2	0.719	0.032	0.035	9.66851	24048	240480
	s8	0.981	0.294	0.297	82.0442					WT	0.742	0.055	0.058	16.0221	9572.64	95726.4
										WT	0.747	0.06	0.063	17.4033	8373.14	83731.4
										WT	0.715	0.028	0.031	8.56354	31651.9	316519
										KO2	0.727	0.04	0.043	11.8785	16003.2	160032
										KO2	0.718	0.031	0.034	9.39227	25559.2	255592
										KO2	0.712	0.025	0.028	7.73481	41368.2	413682
										KO+/-	0.753	0.066	0.069	19.0608	7240.73	72407.2
										KO+/-	0.716	0.029	0.032	8.83978	29333.1	293331
										KO+/-	0.739	0.052	0.055	15.1934	10445.9	104459
																		WT	Mmp2-/-
																	Average	#DIV/0!	#DIV/0!
																	SE	#DIV/0!	#DIV/0!
																WT	Mmp2-/-
																0	0
																0	0
																0	0
																0	0
																0	0
																	0
